# Supplementary material for: Ovarian follicle dynamics in the plains zebra (Equus quagga)
Source: PLoS One. 2026 May 22;21(5):e0348772. doi: 10.1371/journal.pone.0348772 (PMC13197168; doi:10.1371/journal.pone.0348772)
Supplement: S1 File — (XLSX) [file pone.0348772.s002.xlsx]

## Sheet: Master for Spontaneous Cycles
P1-ZEBRA-2012											ZEBRA FOLLICLE DYNAMICS
Zebra: Vitoria (1)						SPONTANEOUS ESTROUS CYCLES											= Ovulation
				First cycle
Zebra	Cycle		Follicle	2012-01-11	2012-01-12	2012-01-13	2012-01-14	2012-01-15	2012-01-16	2012-01-17	2012-01-18	2012-01-19	2012-01-20	2012-01-21	2012-01-22	2012-01-23	2012-01-24	2012-01-25	2012-01-26	2012-01-27	2012-01-28	2012-01-29	2012-01-30	2012-01-31	2012-02-01	2012-02-02	2012-02-03	2012-02-04	2012-02-05	2012-02-06	2012-02-07	2012-02-08	2012-02-09	2012-02-10	2012-02-11	2012-02-12	2012-02-13	2012-02-14	2012-02-15	2012-02-16	2012-02-17	2012-02-18	2012-02-19	2012-02-20	2012-02-21	2012-02-22	2012-02-23	2012-02-24
1	1			0	1	2	3	4	5	6	7	8	9	10	11	12	13	14	15	16	17	18	19	20	21	22	23	24	25	26	27	28	29	30	31	32	33	34	35	36	37	38	39	40	41	42	43	44
1	1		a	3	3	3	3	3	3	3	3	3	3	3	3	3	3	3	3	3	3	3	3	3	3	3	3	3	3	3	3	3	3	3	3	3	3	3	3	3	3	3	3	3	3	3	3	3
1	1		b	3	3	3	3	3	3	3	3	3	3	3	3	3	3	3	3	3	3	3	3	3	3	3	3	3	3	3	3	3	3	3	3	3	3	3	3	3	3	3	3	3	3	3	3	3
1	1		a'	3	3	3	5	8	8	8	8	8	8	9	9	11	11	12	12	13	15	18	18	20	22	22	22	23	23	23	25	25	26	27	27	30	31	31	33	35	36	37	37	37	38	38
1	1
1	1	UE (Uterine Edema)																															2	2	2	2	3	3	3	3	3	3	3	3	4	3	2	2
1	1	CL (presence)																																													Ok	Ok
1	1	CL (area)																																													29
P1-ZEBRA-2012
Zebra: Vitoria (1)						SPONTANEOUS ESTROUS CYCLES											= Ovulation
				Second cycle
Zebra	Cycle		Follicle	2012-02-23	2012-02-24	2012-02-25	2012-02-26	2012-02-28	2012-02-29	2012-03-01	2012-03-02	2012-01-04	2012-03-05	2012-03-06	2012-03-07	2012-03-08	2012-03-09	2012-03-10	2012-03-11	2012-03-12	2012-03-13	2012-03-14	2012-03-15	2012-03-16	2012-03-17	2012-03-18	2012-03-19	2012-03-20	2012-03-21	2012-03-22	2012-03-23	2012-03-24	2012-03-25	2012-03-26	2012-03-27	2012-03-28	2012-03-29	2012-03-30	2012-03-31	2012-04-01	2012-04-02	2012-04-03	2012-04-04	2012-04-05	2012-04-06
1	2			-1	0	1	2	3	4	5	6	7	8	9	10	11	12	13	14	15	16	17	18	19	20	21	22	23	24	25	26	27	28	29	30	31	32	33	34	35	36	37	38	39	40
1	2		a	3	3	3	3	5	5	8	8	11	12	12	15	15	18	18	20	20	21	21	23	23	23	23	23	24	25	25	25	25	25	26	27	30	32	32	33	33	35	35
1	2		b	3	3	3	3	3	3	3	3	3	3	3	3	3	3	3	3	3	3	3	3	3	3	3	3	4	4	4	4	4	4	4	4	4	4	4	7	7	7	7	7	7	7
1	2		a'	3	3	3	3	3	5	5	5	5	9	11	11	12	15	16	17	17	18	18	19	19	19	20	21	21	22	23	25	25	27	29	30	30	31	31	32	33	33	35	36
1	2		b'																										3	3	3	3	3	3	3	3	3	3	3	3	3	5	5	5	5
1	2
1	2	UE (Uterine Edema)		2	2	2	2	2	2	2	2	2	2	2	2	2	2	2																	2	2	2	2	3	3	3	4	3	3	2
1	2	CL (presence)		Ok	Ok																																						Ok	Ok	Ok
1	2	CL (area)		29																																							30	30/30	30/30
P1-ZEBRA-2012
Zebra: Pepita (2)						SPONTANEOUS ESTROUS CYCLES											= Ovulation
				First cycle
Zebra	Cycle		Follicle	Data	2012-01-11	2012-01-12	2012-01-13	2012-01-14	2012-01-15	2012-01-16	2012-01-17	2012-01-18	2012-01-19	2012-01-20	2012-01-21	2012-01-22	2012-01-23	2012-01-24	2012-01-25	2012-01-26	2012-01-27	2012-01-28	2012-01-29	2012-01-30	2012-01-31	2012-02-01	2012-02-02	2012-02-03	2012-02-04	2012-02-05	2012-02-06	2012-02-07	2012-02-08	2012-02-09	2012-02-10	2012-02-11	2012-02-12	2012-02-13	2012-02-14	2012-02-15	2012-02-16	2012-02-17	2012-02-18	2012-02-19	2012-02-20	2012-02-21	2012-02-23	2012-02-24
2	1	Days from Scanner			0	1	2	3	4	5	6	7	8	9	10	11	12	13	14	15	16	17	18	19	20	21	22	23	24	25	26	27	28	29	30	31	32	33	34	35	36	37	38	39	40	41	42	43
2	1		a		5	5	5	5	5	6	9	9	10	10	11	11	11	11	12	12	13	13	15	15	18	18	20	20	20	21	22	23	23	25	28	28	30	33	35	35	36	37	37
2	1		b		5	5	5	5	5	5	5	5	5	5	5	5	8	8	8	8	8	11	11	11	11	11	12	12	13	13	15	15	15	15	15	15	15	15	15	16	16	16	18	18	18	18
2	1		a'		6	6	6	6	8	8	9	9	9	10	12	12	12	14	15	16	19	19	19	20	21	22	24	25	25	26	27	28	28	28	29	30	30	31	32	32	33	35	35	37	37
2	1
2	1	UE (Uterine Edema)																																			2	2	3	3	3	4	3	3	3	2
2	1	CL (presence)																																										Ok		Ok
2	1	CL (area)																																										30	30	30/31
P1-ZEBRA-2012
Zebra: Pepita (2)						SPONTANEOUS ESTROUS CYCLES											= Ovulation
				Second cycle
Zebra	Cycle		Follicle	Data	2012-02-19	2012-02-20	2012-02-21	2012-02-22	2012-02-23	2012-02-24	2012-02-25	2012-02-26	2012-02-28	2012-02-29	2012-03-01	2012-03-02	2012-01-04	2012-03-05	2012-03-06	2012-03-07	2012-03-08	2012-03-09	2012-03-10	2012-03-11	2012-03-12	2012-03-13	2012-03-14	2012-03-15	2012-03-16	2012-03-17	2012-03-18	2012-03-19	2012-03-20	2012-03-21	2012-03-22	2012-03-23	2012-03-24	2012-03-25	2012-03-26	2012-03-27	2012-03-28	2012-03-29	2012-03-30	2012-03-31	2012-04-01	2012-04-02
2	2	From OV			0	1	2	3	4	5	6	7	8	9	10	11	12	13	14	15	16	17	18	19	20	21	22	23	24	25	26	27	28	29	30	31	32	33	34	35	36	37	38	39	40	41
2	2		a		18	18	18	18	18	19	19	19	20	20	21	21	22	22	22	23	23	24	24	24	25	25	25	26	26	27	27	27	28	28	29	29	30	30	31	33	33	35	36	37	38
2	2		b																			3	3	3	3	3	3	3	5	5	5	6	6	6	7	8	9	9	9	9	9	9	10	10	10	10
2	2		a'		37	37																3	3	3	3	3	3	3	3	3	5	5	5	5	6	9	12	12	16	17	17	18	19	19	20	22
2	2		b'		3	3	3	3	3	3	3	3	3	3	3	3	3	3	3	3	3	3	3	3	3	3	3	3	3	3	3	3	4	7	8	11	12	12	15	18	18	19	19	20	20	20
2	2
2	2		UE (Uterine Edema)		3	3	2	2	2	2	2	2	2	2	2																							2	2	2	2	3	3	4	3	2
2	2		CL (presence)		Ok		Ok																																							Ok
2	2		CL (area)		30		30/31																																							33
P1-ZEBRA-2012
Zebra: Pepita (2)						SPONTANEOUS ESTROUS CYCLES											= Ovulation
				Third cycle
Zebra	Cycle		Follicle	Data	2012-04-02	2012-04-03	2012-04-04	2012-04-05	2012-04-06	2012-04-07	2012-04-08	2012-04-09	2012-04-10	2012-04-11	2012-04-12	2012-04-13	2012-04-14	2012-04-13	2012-04-14	2012-04-15	2012-04-16	2012-04-17	2012-04-18	2012-04-19	2012-04-20	2012-04-21	2012-04-22	2012-04-23	2012-04-24	2012-04-25	2012-04-26	2012-04-27	2012-04-28	2012-04-29	2012-04-30	2012-05-01	2012-05-02	2012-05-03	2012-05-04	2012-05-05	2012-05-06	2012-05-07	2012-05-08	2012-05-09	2012-05-10	2012-05-11
2	3	Days from Scanner			0	1	2	3	4	5	6	7	8	9	10	11	12	13	14	15	16	17	18	19	20	21	22	23	24	25	26	27	28	29	30	31	32	33	34	35	36	37	38	39	40	41
2	3		a																							3	3	3	3	3	3	3	3	3	3	3	3	3	3	3	5	5	7	7	9	9
2	3		a'		22	22	22	22	22	22	22	22	22	22	22	22	23	23	23	23	23	24	24	25	25	25	26	27	27	28	28	28	29	30	30	31	32	32	33	33	33	34	35	35
2	3		b'		20	20	20	20	20	20	20	20	20	20	20	22	22	22	22	22	22	22	22	23	23	24	25	26	26	27	28	28	28	29	30	30	32	33	33	33	33	32	34	35	35
2	3
2	3		UE (Uterine Edema)		2	2	2	2	2	2	2	2	2	2																					2	2	2	2	2	2	3	3	4	3	3	2
2	3		CL (presence)		Ok	Ok	Ok	Ok	Ok	Ok	Ok	Ok	Ok	Ok	Ok																														OK	OK
2	3		CL (area)		33																																								33	33/32
P1-ZEBRA-2012
Zebra: Devasa (3)						SPONTANEOUS ESTROUS CYCLES											= Ovulation
				First cycle
Zebra	Cycle		Follicle	Data	2012-01-09	2012-01-10	2012-01-11	2012-01-12	2012-01-13	2012-01-14	2012-01-15	2012-01-16	2012-01-17	2012-01-18	2012-01-19	2012-01-20	2012-01-21	2012-01-22	2012-01-23	2012-01-24	2012-01-25	2012-01-26	2012-01-27	2012-01-28	2012-01-29	2012-01-30	2012-01-31	2012-02-01	2012-02-02	2012-02-03	2012-02-04	2012-02-05	2012-02-06	2012-02-07	2012-02-08	2012-02-09	2012-02-10	2012-02-11	2012-02-12	2012-02-13	2012-02-14	2012-02-15	2012-02-16	2012-02-17
3	1	Days from Scanner			0	1	2	3	4	5	6	7	8	9	10	11	12	13	14	15	16	17	18	19	20	21	22	23	24	25	26	27	28	29	30	31	32	33	34	35	36	37	38	39
3	1		a		4	4	6	7	7	9	11	12	12	12	13	15	16	17	17	17	17	18	18	18	20	20	23	24	25	25	27	28	30	30	31	33	33	34	35	35	37	38
3	1		b		3	3	3	3	3	3	3	3	3	3	3	3	3	3	3	3	3	3	3	8	8	8	12	13	13	14	15	15	15	15	15	15	18	18	18	18	18	18	18	18
3	1		c		3	3	3	3	3	3	3	3	3	3	3	3	3	3	3	3	3	3	3	3	3	3	3	3	3	3	3	3	3	3	3	3	3	3	5	5	5	5	5	5
3	1		a'		5	5	5	5	5	5	5	5	5	6	6	6	6	8	8	8	8	8	8	8	8	8	8	8	8	8	8	10	11	11	11	11	11	11	11	11	11	12	12	12
3	1		b'		4	4	4	4	4	4	4	4	4	4	4	4	4	4	6	6	6	6	6	6	6	6	6	6	6	6	6	6	6	6	6	6	6	6	8	8	8	8	8	8
3	1		UE (Uterine Edema)																														2	2	2	2	2	2	3	3	4	3	2	2
3	1		CL (presence)																																									OK
3	1		CL (area)																																									30
P1-ZEBRA-2012
Zebra: Devasa (3)						SPONTANEOUS ESTROUS CYCLES											= Ovulation
				Second cycle
Zebra	Cycle		Follicle	Data	2012-02-16	2012-02-17	2012-02-18	2012-02-19	2012-02-20	2012-02-21	2012-02-22	2012-02-23	2012-02-24	2012-02-25	2012-02-26	2012-02-27	2012-02-28	2012-02-29	2012-03-01	2012-03-02	2012-03-03	2012-03-04	2012-03-05	2012-03-06	2012-03-07	2012-03-08	2012-03-09	2012-03-10	2012-03-11	2012-03-12	2012-03-13	2012-03-14	2012-03-15	2012-03-16	2012-03-17	2012-03-18	2012-03-19	2012-03-20
3	2	Days from Scanner			0	1	2	3	4	5	6	7	8	9	10	11	12	13	14	15	16	17	18	19	20	21	22	23	24	25	26	27	28	29	30	31	32	33
3	2		a
3	2		b		18	18	18	18	18	18	18	19	19	19	19	20	21	21	21	22	23	23	24	25	25	25	26	26	27	29	29	32	33	35	35	36	36
3	2		c		5	5	6	6	8	8	8	8	8	8	8	9	9	10	10	10	10	10	10	12	12	12	12	14	16	16	16	16	19	19	22	22	22	22
3	2		a'		12	12	12	14	15	16	16	16	16	17	18	18	18	20	20	20	21	21	21	22	22	23	24	25	25	26	27	29	31	34	34	35	35
3	2		b'		8	8	8	8	8	8	8	8	8	8	8	8	8	8	8	8	8	8	8	8	8	8	8	8	11	11	11	11	12	12	12	12	12	13
3	2		UE (Uterine Edema)		2	2	2	2	2	2	2	2	2	2	2	2	2															2	2	2	3	3	4	3
3	2		CL (presence)			OK	OK	OK	OK	OK	OK	OK	OK	OK	OK	OK																						OK
3	2		CL (area)			30																																31/32
P1-ZEBRA-2012
Zebra: Maravilha (4)						SPONTANEOUS ESTROUS CYCLES											= Ovulation										CL	CL
				First cycle
Zebra	Cycle		Follicle	Data	2012-01-11	2012-01-12	2012-01-13	2012-01-14	2012-01-15	2012-01-15	2012-01-16	2012-01-17	2012-01-18	2012-01-19	2012-01-20	2012-01-21	2012-01-22	2012-01-23	2012-01-24	2012-01-25	2012-01-26	2012-01-27	2012-01-28	2012-01-29	2012-01-30	2012-01-31	2012-02-01	2012-02-02	2012-02-03	2012-02-04	2012-02-05	2012-02-06	2012-02-07	2012-02-08	2012-02-09	2012-02-10	2012-02-11	2012-02-12	2012-02-13
4	1	Days from Scanner			0	1	2	3	4	5	6	7	8	9	10	11	12	13	14	15	16	17	18	19	20	21	22	23	24	25	26	27	28	29	30	31	32	33	34
4	1		a				3	3	3	3	3	5	5	8	11	14	16	16	18	18	19	19	20	20	22	22	25	27	28	30	30	31	32	32	33	34	36	36
4	1		b		5	5	5	5	5	5	5	5	5	5	5	5	5	5	5	5	5	5	5	5	5	5	5	8	8	8	8	9	9	9	9	9	9	9	9
4	1		a'		7	7	7	7	7	7	7	7	7	7	7	7	7	7	7	7	7	7	7	7	7	8	8	8	8	8	8	8	8	8	8	8	8	8	8
4	1		UE (Uterine Edema)		2																										2	2	2	3	3	3	4	4	3
4	1		CL (presence)		OK	OK																																	OK
4	1		CL (area)		30																																		29
z
Zebra: Maravilha (4)						SPONTANEOUS ESTROUS CYCLES											= Ovulation										CL	CL	CL	CL	CL	CL	CL	CL	CL	CL	CL
				Second cycle
Zebra	Cycle	Side	Follicle	Data	2012-02-13	2012-02-14	2012-02-15	2012-02-16	2012-02-17	2012-02-18	2012-02-19	2012-02-20	2012-02-21	2012-02-22	2012-02-23	2012-02-24	2012-02-25	2012-02-26	2012-02-27	2012-02-28	2012-02-29	2012-03-01	2012-03-02	2012-03-03	2012-03-04	2012-03-05	2012-03-06	2012-03-07	2012-03-08	2012-03-09	2012-03-10	2012-03-11	2012-03-12	2012-03-13	2012-03-14	2012-03-15	2012-03-16	2012-03-17
4	2	Days from OV			0	1	2	3	4	5	6	7	8	9	10	11	12	13	14	15	16	17	18	19	20	21	22	23	24	25	26	27	28	29	30	31	32	33
4	2		a		9	9	9	9	9	9	10	11	14	15	15	15	18	19	19	20	20	21	22	22	24	25	25	26	27	28	29	31	32	32	33	34	35
4	2		b																							3	3	3	3	3	3	3	3	5	5	5	5	6
4	2		a'		8	8	8	8	8	8	8	8	8	8	8	8	8	8	8	8	8	8	9	9	11	11	11	12	12	12	13	15	15	15	15	15	17	17
4	2		UE (Uterine Edema)		3	2	2	2	2	2	2	2	2	2																		2	2	2	2	4	4	3
4	2		CL (presence)		OK	OK	OK	OK	OK	OK	OK	OK	OK	OK	OK	OK																						OK
4	2		CL (area)		29																																	30

## Sheet: Master for Induced Cycles
P1-ZEBRA-2012										ZEBRA FOLLICLE DINAMICS
Zebra: Vitoria (1)					INDUCED ESTROUS CYCLES																						Zebra	Cycle
			First cycle					= Ovulation				= PG			= hCG												1	1	Days from Scanner	0	1	2	3	4	5	6	7	8	9	10	11	12
Zebra	Cycle	Follicle	Data	2012-08-03	2012-08-04	2012-08-05	2012-08-06	2012-08-07	2012-08-08	2012-08-09	2012-08-10	2012-08-11	2012-08-12	2012-08-13	2012-08-14	2012-08-15	2012-08-16	2012-08-17	2012-08-18	2012-08-19	2012-08-20											-10	-9	-8	-7	-6	-5	-4	-3	-2	-1	0
1	1			0	1	2	3	4	5	6	7	8	9	10	11	12	13	14	15	16	17						1	1	UE (Uterine Edema)				2	2	2	2	2	2	3	4	3	2
1	1	a		10	12	15	17	17	20	20	22	23	23	25	25	28	30	34	36	37							1	2	UE (Uterine Edema)						2	2	2	2	3	4	3	2
1	1	b		8	8	8	8	8	8	8	9	9	9	9	9	9	9	10	13	15	15						1	3	UE (Uterine Edema)						2	2	2	2	3	4	3	2
1	1	a'		12	12	12	12	12	12	12	12	12	12	12	12	12	12	12	12	12	13						1	4	UE (Uterine Edema)						2	2	3	3	3	4	3	2
1	1	b'		10	10	10	10	10	10	10	10	10	10	10	10	10	10	10	10	10	11						1	5	UE (Uterine Edema)
P1-ZEBRA-2012										ZEBRA FOLLICLE DINAMICS
Zebra: Vitoria (1)					INDUCED ESTROUS CYCLES																						2	1	UE (Uterine Edema)								2	2	3	4	3	2
			Second cycle						= Ovulation				= PG			= hCG											2	2	UE (Uterine Edema)									2	2	3	3	2
Zebra	Cycle	Follicle	Data	2012-09-19	2012-09-20	2012-09-21	2012-09-22	2012-09-23	2012-09-24	2012-09-25	2012-09-26	2012-09-27	2012-09-28	2012-08-29	2012-09-30	2012-10-01	2012-10-02										2	3	UE (Uterine Edema)						2	2	2	3	3	4	3	2
1	2			0	1	2	3	4	5	6	7	8	9	10	11	12	13										2	4	UE (Uterine Edema)								2	3	3	4	3	2
1	2	a		12	12	12	13	18	20	20	20	20	20	20	20	22	22										2	5	UE (Uterine Edema)								2	2	3	3	2	2
1	2	b		10	10	10	10	10	11	11	12	12	12	12	13	15	15
1	2	a'		15	15	17	18	23	25	27	28	29	30	36	37	37
1	2	b'		9	11	11	13	14	15	15	15	16	17	19	19	19	19
P1-ZEBRA-2012										ZEBRA FOLLICLE DINAMICS
Zebra: Vitoria (1)					INDUCED ESTROUS CYCLES
			Third cycle						= Ovulation				= PG			= hCG
Zebra	Cycle	Follicle	Data	2012-10-30	2012-10-31	2012-11-01	2012-11-02	2012-11-02	2012-11-03	2012-11-04	2012-11-05	2012-11-06	2012-11-07	2012-11-08	2012-11-09	2012-11-10	2012-11-11
1	3			0	1	2	3	4	5	6	7	8	9	10	11	12	13
1	3	a		10	10	10	10	10	10	10	10	10	10	10	10	10	10
1	3	b		10	10	10	10	10	10	10	10	10	10	10	10	10	10
1	3	a'		12	12	13	15	18	18	21	25	29	33	35	37	37
P1-ZEBRA-2012										ZEBRA FOLLICLE DINAMICS
Zebra: Vitoria (1)					INDUCED ESTROUS CYCLES
			Fourth cycle						= Ovulation				= PG			= hCG
Zebra	Cycle	Follicle	Data	2012-12-03	2012-12-04	2012-12-05	2012-12-06	2012-12-07	2012-12-08	2012-12-09	2012-12-10	2012-12-11	2012-12-12	2012-12-13	2012-12-14	2012-12-15	2012-12-16	2012-12-17
1	4			0	1	2	3	4	5	6	7	8	9	10	11	12	13	14
1	4	a		13	15	16	18	18	24	25	25	27	29	33	36	37	37
1	4	a'		10	10	10	10	10	10	10	10	10	10	10	10	10	10	12
1	4	b'		10	10	10	10	10	10	10	10	10	10	10	10	10	10	11
P1-ZEBRA-2012										ZEBRA FOLLICLE DINAMICS
Zebra: Vitoria (1)					INDUCED ESTROUS CYCLES
			Fifth cycle						= Ovulation				LO			RO			= PG			= hCG
Zebra	Cycle	Follicle	Data	2013-01-06	2013-01-07	2013-01-08	2013-01-09	2013-01-10	2013-01-11	2013-01-14	2013-01-15	2013-01-16	2013-01-17	2013-01-18
1	5			0	1	2	3	4	5	6	7	8	9	10
1	5	a		10	10	10	11	11	15	16	18	18	18	19
1	5	a'		13	15	18	20	20	24	31	32	36	36
1	5	b'		9	9	11	12	12	12	13	14	15	15	18
P1-ZEBRA-2012										ZEBRA FOLLICLE DINAMICS
Zebra:Pepita (2)					INDUCED ESTROUS CYCLES
			First cycle					= Ovulation				= PG			= hCG
Zebra	Cycle	Follicle	Data	2013-08-03	2013-08-04	2013-08-05	2013-08-06	2013-08-07	2013-08-08	2013-08-09	2013-08-10	2013-08-11	2013-08-12	2013-08-13	2013-08-14
2	1		0	1	2	3	4	5	6	7	8	9	10	11	12
2	1	a	13	13	14	15	18	18	22	22	23	25	27	27
2	1	b		8	8	8	8	8	9	9	12	12	13	15	15
2	1	a'		10	10	10	10	10	10	10	11	11	15	15	18
2	1	b'		10	10	10	10	10	10	10	10	10	10	10	10
P1-ZEBRA-2012										ZEBRA FOLLICLE DINAMICS
Zebra:Pepita (2)					INDUCED ESTROUS CYCLES
			Second cycle						= Ovulation				= PG			= hCG
Zebra	Cycle	Follicle	Data	2013-09-19	2013-09-20	2013-09-21	2013-09-22	2013-09-23	2013-09-24	2013-09-25	2013-09-26	2013-09-27	2013-09-28	2013-09-29	2013-09-30
2	2		0	1	2	3	4	5	6	7	8	9	10	11	12
2	2	a	8	8	8	8	8	8	10	11	13	15	15	17	17
2	2	a'	10	10	11	12	13	15	15	17	19	22	25	26
2	2	b'	5	5	5	5	6	6	9	11	12	13	17	19	19
P1-ZEBRA-2012										ZEBRA FOLLICLE DINAMICS
Zebra:Pepita (2)					INDUCED ESTROUS CYCLES
			Third cycle						= Ovulation				= PG			= hCG
Zebra	Cycle	Follicle	Data	2013-10-30	2013-10-31	2013-11-01	2013-11-02	2013-11-03	2013-11-04	2013-11-05	2013-11-06	2013-11-07	2013-11-08	2013-11-09	2013-11-10	2013-11-11
2	3		0	1	2	3	4	5	6	7	8	9	10	11	12	13
2	3	a	5	5	5	5	5	5	5	5	5	5	5	5	6	6
2	3	b	5	5	5	5	5	5	5	5	5	5	5	5	5	5
2	3	a'	11	13	14	15	16	17	17	18	22	25	26	26	27
2	3	b'	10	10	10	11	11	11	11	11	11	11	11	12	12	12
P1-ZEBRA-2012										ZEBRA FOLLICLE DINAMICS
Zebra:Pepita (2)					INDUCED ESTROUS CYCLES
			Fourth cycle						= Ovulation				= PG			= hCG
Zebra	Cycle	Follicle	Data	2013-12-03	2013-12-04	2013-12-05	2013-12-06	2013-12-07	2013-12-08	2013-12-09	2013-12-10	2013-12-11	2013-12-12	2013-12-13	2013-12-14
2	4		0	1	2	3	4	5	6	7	8	9	10	11	12
2	4	a	9	9	11	11	12	12	13	15	15	15	15	15	17
2	4	b	6	8	8	8	8	8	8	11	11	14	15	15	15
2	4	a'	10	13	15	16	17	19	20	20	22	24	25	26
P1-ZEBRA-2012										ZEBRA FOLLICLE DINAMICS
Zebra:Pepita (2)					INDUCED ESTROUS CYCLES
			Fifth cycle						= Ovulation				= PG			= hCG
Zebra	Cycle	Follicle	Data	2013-01-06	2013-01-07	2013-01-08	2013-01-09	2013-01-10	2013-01-11	2013-01-14	2013-01-15	2013-01-16	2013-01-17	2013-01-18	2012-01-19
2	5		0	1	2	3	4	5	6	7	8	9	10	11	12
2	5	a	10	10	10	10	10	10	10	10	12	13	16	18	18
2	5	b	10	10	10	10	10	10	10	10	11	11	13	15	15
2	5	a'	13	15	16	16	17	18	20	20	21	24	25	26
